# Supplementary material for: Efficient Removal of Methylene Blue and Ciprofloxacin from Aqueous Solution Using Flower-like, Nanostructured ZnO Coating under UV Irradiation
Source: Nanomaterials (Basel). 2022 Jun 26;12(13):2193. doi: 10.3390/nano12132193 (PMC9267983; doi:10.3390/nano12132193)
Supplement: Supplementary file 1 [file nanomaterials-12-02193-s001.zip]

Archive with 1 entries (1 files):
- nanomaterials-1785875-supplementary.pdf
